# Supplementary material for: Comprehensive Evaluation of Quality Characteristics of Four Oil-Tea Camellia Species with Red Flowers and Large Fruit
Source: Foods. 2023 Jan 13;12(2):374. doi: 10.3390/foods12020374 (PMC9857641; doi:10.3390/foods12020374)
Supplement: Supplementary file 1 [file foods-12-00374-s001.zip]

Archive with 2 entries (2 files):
- Supplementary material(Table S1).xlsx
- Supplementary material(Table S2).csv
