# Supplementary material for: Comprehensive Evaluation of Quality Characteristics of Four Oil-Tea Camellia Species with Red Flowers and Large Fruit
Source: Foods. 2023 Jan 13;12(2):374. doi: 10.3390/foods12020374 (PMC9857641; doi:10.3390/foods12020374)
Supplement: Supplementary file 1 [file foods-12-00374-s001.zip › Supplementary material(Table S1).xlsx]

## Sheet: 甘油三酯 -csv
	triglyceride composition of four C.Chekiangoleosais oil
	c. chekiangoleosa Hu.																c. semiserrata Chi.				c. Polyodonta How ex.Hu				c. reticulata Lindl.
Types of Triglycerides	YS1	YS1	YS1	YS2	YS2	YS2	LP22	LP22	LP22	YS4	YS4	YS4	LK005	LK005	LK005		CsC	CsC	CsC		CrL	CrL	CrL		CPHeH	CPHeH	CPHeH
TG 54 4 TG 18 1 18 1 18 2	0.024243	0.025448	0.028348	0.028727	0.025444	0.024675	0.02788	0.024757	0.027505	0.039847	0.032554	0.030761	0.038928	0.035732	0.029737		0.032792	0.031665	0.029034		0.011905	0.012654	0.013741		0.032696	0.031228	0.035511
TG 54 3 TG 18 1 18 1 18 1	0.373101	0.35748	0.374677	0.422546	0.377106	0.417569	0.414117	0.383463	0.368814	0.345064	0.375001	0.364769	0.387337	0.434504	0.409614		0.351124	0.395588	0.421407		0.370929	0.448342	0.474088		0.355602	0.356011	0.375228
TG 32 0 TG 8 0 12 0 12 0	9e-06	0.000203	1.3e-05	3.5e-05	1.9e-05	2e-05	3.8e-05	8e-06	4.4e-05	1e-05	3e-06	1e-05	2.8e-05	2e-05	2.2e-05		1.6e-05	1.5e-05	1.3e-05		2.6e-05	3.3e-05	3e-06		1.2e-05	1.2e-05	1.7e-05
TG 36 0 TG 10 0 12 0 14 0	2e-06	0.000286	7e-06	0.000178	2.6e-05	0.000132	0.000167	0.000111	0.000168	3.2e-05	4e-06	3e-05	3.9e-05	3.1e-05	3.2e-05		1.1e-05	1e-05	9e-06		3.1e-05	2.6e-05	5e-06		6e-06	1.2e-05	1.6e-05
TG 36 3 TG 9 0 9 0 18 3	0.000453	0.000522	0.000544	4.7e-05	2.5e-05	2.2e-05	2e-05	1.9e-05	2.9e-05	5e-06	7e-06	6e-06	2.3e-05	2.8e-05	2.6e-05		9e-06	8e-06	7e-06		0.000268	0.000353	0.000373		0.000269	0.000352	0.000417
TG 38 0 TG 12 0 12 0 14 0	3e-06	0.000424	4e-06	0.000283	1.7e-05	0.000117	0.000149	0.000145	0.000249	3.6e-05	2e-06	4.2e-05	2.7e-05	4.6e-05	3e-05		1.1e-05	1e-05	9e-06		3.6e-05	2e-05	6e-06		1e-05	1.6e-05	1.5e-05
TG 40 0 TG 10 0 14 0 16 0	3e-06	0.000485	7e-06	0.000419	1.6e-05	0.000153	0.000201	0.000176	0.000197	6.9e-05	3e-06	7.1e-05	3.2e-05	6.4e-05	3.9e-05		1e-05	9e-06	1e-05		4.4e-05	1.5e-05	1.6e-05		1e-05	1.5e-05	1.1e-05
TG 42 0 TG 12 0 14 0 16 0	3e-06	0.000266	6e-06	0.0004	1.4e-05	0.000248	0.000258	0.000204	0.000206	6.4e-05	5e-06	6e-05	3.3e-05	7.4e-05	4.2e-05		8e-06	7e-06	8e-06		3.9e-05	6e-06	4e-06		6e-06	1.2e-05	1.4e-05
TG 42 1 TG 12 0 12 0 18 1	1e-06	9.6e-05	1e-06	0.000154	4e-06	0.000101	1.5e-05	1.4e-05	1.3e-05	1.9e-05	1e-06	1e-05	1e-06	4.1e-05	1e-06		1e-06	1e-06	1e-06		2.1e-05	1.4e-05	1.7e-05		1e-06	1e-06	1e-06
TG 44 0 TG 12 0 14 0 18 0	5e-06	0.000263	1e-05	0.000319	3.6e-05	0.000211	0.000212	0.000204	0.000223	3.7e-05	8e-06	2.7e-05	6.6e-05	0.000157	6.8e-05		1.4e-05	1.3e-05	1.4e-05		4e-05	2e-06	2e-06		8e-06	9e-06	1e-05
TG 44 1 TG 10 0 16 0 18 1	5.1e-05	0.000217	5.2e-05	0.000294	2.1e-05	0.000187	2.5e-05	1.6e-05	2.4e-05	3.1e-05	1.9e-05	2.3e-05	1.4e-05	7.4e-05	1.5e-05		3e-06	3e-06	3e-06		4e-06	3e-06	2e-06		2.1e-05	2.1e-05	2.3e-05
TG 44 1 TG 12 0 14 0 18 1	7e-06	0.000217	8e-06	4e-05	2e-06	2.7e-05	0.000136	0.000143	0.000151	6e-06	3e-06	7e-06	2e-06	8e-06	2e-06		1e-06	1e-06	1e-06		2.7e-05	1.9e-05	4e-06		3e-06	3e-06	4e-06
TG 46 1 TG 12 0 16 0 18 1	0.000169	0.000755	0.000174	0.001234	0.000205	0.000676	0.000461	0.000473	0.000453	0.000357	0.000311	0.000393	0.000153	0.000282	0.000179		0.000133	0.000128	0.000147		0.00013	0.000117	0.000117		0.000205	0.000205	0.000133
TG 46 2 TG 10 0 18 1 18 1	0.000372	0.000434	0.000375	0.000352	0.000189	0.000177	0.000104	9.8e-05	0.000109	0.000237	0.000237	0.000244	8.2e-05	0.000102	9.3e-05		0.000151	0.000145	0.000167		7.2e-05	1.7e-05	1.2e-05		0.000192	0.000135	0.000193
TG 48 0 TG 16 0 16 0 16 0	0.000261	0.000317	0.000268	0.00058	0.000419	0.000429	0.000437	0.000468	0.000557	0.000374	0.000399	0.000396	0.000251	0.000267	0.000268		0.0003	0.000288	0.00033		0.000562	0.000572	0.000611		0.000373	0.000342	0.000349
TG 48 1 TG 14 0 16 0 18 1	0.004494	0.005519	0.004346	0.009893	0.007353	0.006712	0.007341	0.007688	0.007482	0.008965	0.009128	0.008565	0.0076	0.007917	0.007619		0.004908	0.004712	0.005399		0.006105	0.006864	0.0062		0.004504	0.005807	0.00755
TG 48 2 TG 14 0 16 0 18 2	0.001211	0.002432	0.001208	0.004253	0.001556	0.002438	0.002753	0.002217	0.00245	0.002332	0.004359	0.00285	0.002207	0.002386	0.00262		0.001997	0.001917	0.002197		0.002776	0.003158	0.003085		0.003927	0.003199	0.004395
TG 48 3 TG 12 0 18 1 18 2	0.00013	0.000163	0.000131	0.000251	0.000155	0.000128	0.000175	0.000158	0.000229	0.000235	0.000238	0.000242	0.000181	0.000211	0.000196		0.000117	0.000113	0.000129		0.000122	0.000134	3.6e-05		0.000293	0.000247	0.000334
TG 48 3 TG 16 0 14 1 18 2	0.000162	0.000182	0.000166	3.2e-05	4.2e-05	1.9e-05	0.00023	0.00018	0.000173	7.1e-05	0.000132	7.3e-05	3.8e-05	3e-05	3.2e-05		3.3e-05	3.1e-05	3.6e-05		0.000124	0.000143	0.000147		0.000299	0.000394	0.00029
TG 49 1 TG 15 0 16 0 18 1	0.000275	0.00031	0.000278	0.000722	0.000754	0.000668	0.000589	0.000446	0.000435	0.000443	0.000661	0.000474	0.000607	0.000945	0.000724		0.000421	0.000404	0.000463		0.000583	0.000629	0.000659		0.000419	0.000524	0.00041
TG 49 2 TG 15 0 16 0 18 2	0.00074	0.00056	0.000723	0.00093	0.000715	0.000613	0.000696	0.000591	0.000551	0.000737	0.00091	0.000738	0.000987	0.000777	0.000693		0.00055	0.000517	0.00044		0.000752	0.000857	0.000883		0.000869	0.000774	0.000659
TG 49 3 TG 16 0 15 1 18 2	0.000226	0.000248	0.000358	0.000351	0.000233	0.000173	0.000235	0.000205	0.000314	0.000258	0.000303	0.00029	0.000302	0.000316	0.000308		0.00014	0.000132	0.000112		0.000299	0.000572	0.000333		0.000527	0.000433	0.000346
TG 50 0 TG 16 0 16 0 18 0	0.000348	0.00053	0.000342	0.000579	0.000407	0.000391	0.000435	0.000448	0.000553	0.000426	0.000498	0.000414	0.000291	0.000311	0.000301		0.000369	0.000347	0.000295		0.000581	0.000626	0.00066		0.000684	0.00058	0.000657
TG 50 1 TG 16 0 16 0 18 1	0.037146	0.026047	0.038814	0.033139	0.038673	0.035109	0.030845	0.02614	0.039786	0.042199	0.035822	0.031771	0.026404	0.023259	0.030374		0.024259	0.022804	0.019407		0.035377	0.038545	0.040978		0.035679	0.027008	0.033294
TG 50 2 TG 14 0 18 1 18 1	0.005253	0.007227	0.004886	0.005565	0.003649	0.004047	0.004527	0.007991	0.008944	0.005362	0.008305	0.007371	0.003919	0.008725	0.004491		0.003402	0.003266	0.002722		0.00598	0.004506	0.004183		0.006546	0.002348	0.005824
TG 50 2 TG 16 0 16 0 18 2	0.00851	0.006876	0.009158	0.008897	0.010661	0.008711	0.007145	0.007352	0.007188	0.011316	0.011994	0.011872	0.014889	0.013106	0.008308		0.010629	0.009644	0.005704		0.004249	0.005931	0.009612		0.006915	0.006925	0.006618
TG 50 3 TG 14 0 18 1 18 2	0.009835	0.010789	0.009829	0.010014	0.006268	0.004557	0.004942	0.010598	0.009565	0.006291	0.010915	0.006515	0.010327	0.010659	0.004908		0.009515	0.009095	0.008412		0.007537	0.010128	0.010165		0.01018	0.005306	0.010549
TG 50 3 TG 14 1 18 1 18 1	0.000809	0.000546	0.000866	0.001037	0.001076	0.000942	0.000856	0.000686	0.000622	0.00082	0.001029	0.000873	0.00098	0.000976	0.000983		0.000695	0.000653	0.000764		0.000539	0.000549	0.000622		0.000818	0.000799	0.000799
TG 50 4 TG 14 0 18 2 18 2	0.001212	0.001338	0.001245	0.001843	0.001346	0.001189	0.001603	0.00131	0.001256	0.001044	0.00196	0.001653	0.00199	0.001195	0.001462		0.001075	0.001011	0.001183		0.001972	0.00224	0.002285		0.004393	0.003375	0.002811
TG 50 4 TG 14 1 18 1 18 2	0.000168	0.000181	0.000171	0.000552	0.000441	0.000371	0.000328	0.000281	0.000246	0.000344	0.000424	0.000388	0.000447	0.00046	0.000472		0.000356	0.000334	0.000391		0.000304	0.000211	0.000203		0.000436	0.000352	0.000266
TG 50 5 TG 14 1 18 2 18 2	1.7e-05	2.2e-05	1.9e-05	8.1e-05	5e-05	7.9e-05	7.7e-05	9e-05	7.8e-05	5.9e-05	6.1e-05	6.1e-05	7.1e-05	7.7e-05	7.2e-05		7.1e-05	6.7e-05	7.8e-05		0.000144	3.2e-05	2.5e-05		0.000375	0.000523	0.000782
TG 51 1 TG 16 0 17 0 18 1	0.003869	0.002474	0.003818	0.005619	0.006248	0.005514	0.004543	0.004682	0.00581	0.005169	0.005155	0.005792	0.008513	0.004708	0.006119		0.003849	0.003618	0.004234		0.003794	0.003981	0.004133		0.003495	0.004169	0.005653
TG 51 2 TG 16 0 17 1 18 1	0.006538	0.007169	0.006492	0.00784	0.013	0.011367	0.009953	0.008728	0.008354	0.005883	0.007586	0.007124	0.01124	0.01817	0.01369		0.009231	0.008678	0.010155		0.008339	0.009498	0.009854		0.008228	0.009428	0.00821
TG 51 3 TG 15 1 18 1 18 1	0.003345	0.003654	0.003269	0.002987	0.002131	0.00175	0.002209	0.003113	0.002874	0.001532	0.002957	0.004524	0.00212	0.003403	0.002155		0.002504	0.002404	0.002504		0.001613	0.003054	0.001899		0.002026	0.004019	0.00351
TG 51 3 TG 16 0 17 1 18 2	0.003516	0.002811	0.002533	0.003865	0.002856	0.002398	0.003894	0.004138	0.003901	0.001818	0.003368	0.00261	0.004446	0.004649	0.003162		0.002688	0.002581	0.002688		0.003138	0.003593	0.003444		0.006094	0.004928	0.006248
TG 51 4 TG 15 0 18 2 18 2	0.000216	0.00025	0.000213	0.000501	0.000304	8.5e-05	0.00033	0.000301	0.000308	0.000102	0.000118	0.000133	0.000121	0.000127	0.000111		0.000141	0.000136	0.000141		0.000181	0.001236	0.001857		0.002508	0.00093	0.000952
TG 51 4 TG 15 1 18 1 18 2	0.000958	0.001187	0.000935	0.000994	0.000399	0.000814	0.00071	0.000986	0.000545	0.000624	0.001216	0.000777	0.000727	0.000769	0.000774		0.000623	0.000598	0.000623		0.001003	0.00069	0.000147		0.000331	0.00088	0.00083
TG 51 5 TG 15 1 18 2 18 2	0.000145	0.000158	0.000143	0.000158	7e-05	9.4e-05	0.000108	0.000157	0.000145	7e-05	0.000127	7.9e-05	2.6e-05	6.5e-05	6.8e-05		3e-05	2.9e-05	3e-05		0.000217	0.000253	4.4e-05		0.000283	0.000377	0.00031
TG 52 0 TG 16 0 18 0 18 0	0.000327	0.000528	0.000373	0.000519	0.000335	0.00031	0.000387	0.000406	0.000499	0.000433	0.000609	0.000498	0.000356	0.000346	0.000327		0.000738	0.000708	0.000738		0.000959	0.000679	0.00065		0.000831	0.000726	0.000829
TG 52 1 TG 16 0 18 0 18 1	0.043882	0.053876	0.046172	0.039548	0.052812	0.048169	0.04107	0.054665	0.0482	0.058864	0.047241	0.046599	0.040319	0.035692	0.043281		0.05397	0.050732	0.05397		0.039452	0.039495	0.04355		0.0414	0.031436	0.035864
TG 52 2 TG 16 0 18 1 18 1	0.092612	0.075104	0.123937	0.086257	0.069689	0.082759	0.072213	0.069933	0.091989	0.093309	0.083379	0.082528	0.072737	0.06784	0.070097		0.078639	0.073921	0.078639		0.091082	0.034771	0.036993		0.060725	0.063136	0.078553
TG 52 3 TG 16 0 18 1 18 2	0.0152	0.01411	0.014312	0.010418	0.029291	0.027754	0.020847	0.027352	0.02442	0.033818	0.012471	0.014973	0.027522	0.026808	0.021514		0.01482	0.013931	0.01482		0.005977	0.00538	0.004736		0.023536	0.025312	0.022311
TG 52 4 TG 16 0 18 2 18 2	0.058512	0.035906	0.034164	0.053831	0.034298	0.041362	0.034032	0.035031	0.034572	0.037551	0.055761	0.040725	0.038636	0.035369	0.048917		0.034873	0.032781	0.038361		0.028577	0.029474	0.028079		0.03173	0.02852	0.02832
TG 52 5 TG 16 0 18 2 18 3	0.004851	0.008631	0.004887	0.010624	0.006884	0.005168	0.006644	0.004993	0.010392	0.006628	0.012049	0.009501	0.009663	0.010395	0.00562		0.010128	0.00952	0.011141		0.00559	0.008452	0.010111		0.010747	0.008771	0.011374
TG 52 6 TG 16 0 18 3 18 3	0.000142	0.000166	0.000249	0.011125	0.004919	0.007291	0.000651	0.000682	0.000629	0.0005	0.000626	0.000534	0.000584	0.000625	0.000606		0.000701	0.000659	0.000771		0.001649	0.001815	0.000389		0.001489	0.001903	0.00169
TG 52 6 TG 16 1 18 2 18 3	0.000124	7.4e-05	7.3e-05	0.00019	9.9e-05	9.9e-05	0.000177	0.000249	0.000188	0.000101	0.000161	0.000166	0.000214	0.000227	0.000247		0.000284	0.000267	0.000312		0.000845	0.002491	0.004147		0.000539	0.000728	0.000703
TG 53 1 TG 17 0 18 0 18 1	0.003385	0.002211	0.00328	0.003401	0.004424	0.003667	0.004748	0.004022	0.006281	0.004433	0.004348	0.004476	0.005977	0.006084	0.007257		0.006025	0.005363	0.007127		0.002152	0.002408	0.002389		0.001884	0.0025	0.003435
TG 53 2 TG 17 0 18 1 18 1	0.009894	0.0021	0.010548	0.004823	0.010347	0.006149	0.011738	0.00503	0.010249	0.007336	0.006205	0.006876	0.009809	0.007567	0.007227		0.006473	0.004825	0.00922		0.001431	0.003732	0.005235		0.002843	0.008022	0.007256
TG 53 3 TG 17 1 18 1 18 1	0.01002	0.006628	0.010691	0.008498	0.010185	0.005528	0.005465	0.008902	0.007117	0.004625	0.011873	0.004852	0.002221	0.010319	0.010043		0.007246	0.006076	0.01017		0.001418	0.005166	0.006134		0.010035	0.009223	0.009819
TG 53 4 TG 17 1 18 1 18 2	0.00566	0.010176	0.00925	0.010836	0.007687	0.006344	0.010788	0.011388	0.010719	0.004629	0.009004	0.006939	0.008296	0.009153	0.00451		0.008121	0.007797	0.008934		0.006059	0.007395	0.007371		0.007293	0.003829	0.008366
TG 53 5 TG 17 1 18 2 18 2	0.000545	0.000629	0.000542	0.000792	0.000529	0.000442	0.000706	0.000736	0.000702	0.000263	0.000516	0.000262	0.000119	0.000121	0.00014		9.9e-05	9.5e-05	0.000109		0.001073	0.001286	0.001306		0.001889	0.002749	0.002089
TG 53 5 TG 18 1 17 2 18 2	8.4e-05	7.9e-05	8e-05	0.000756	0.000509	0.000424	8.5e-05	9.8e-05	8.1e-05	0.000351	0.000496	0.000376	0.000757	0.000786	0.000716		0.000864	0.000829	0.000691		9.5e-05	8.9e-05	7.9e-05		0.001761	0.00021	0.000253
TG 53 6 TG 17 1 18 2 18 3	5.3e-05	6.6e-05	0.000109	1.7e-05	6e-06	9e-06	8.4e-05	7.8e-05	0.000143	4e-06	5.3e-05	5e-06	1e-06	3e-06	2e-06		2e-06	2e-06	2e-06		0.000208	7.3e-05	6.2e-05		0.000324	0.000506	0.000399
TG 53 6 TG 17 2 18 2 18 2	1e-05	1e-05	1e-05	0.000101	6.8e-05	5.7e-05	5.7e-05	7.5e-05	1.1e-05	4.7e-05	5.7e-05	4.8e-05	7e-05	8e-05	7.2e-05		1.7e-05	1.6e-05	1.3e-05		2.1e-05	1.4e-05	1e-05		0.000309	4.4e-05	5e-05
TG 53 6 TG 18 1 18 1 17 4	6e-06	8e-06	2.8e-05	4e-06	2e-06	3e-06	8e-06	6e-06	1e-05	1e-06	3e-06	1e-06	2e-06	1e-06	1e-06		2e-06	2e-06	1e-06		0.000281	0.00059	0.000358		1.9e-05	9.9e-05	9e-05
TG 54 0 TG 18 0 18 0 18 0	5.7e-05	8.4e-05	6.2e-05	1.9e-05	8.9e-05	7.3e-05	0.000106	0.000116	0.000116	0.000103	3.1e-05	0.000102	0.000185	0.000175	0.000177		0.000393	0.000377	0.000314		0.000169	1.8e-05	1.3e-05		0.00013	0.00019	0.000131
TG 54 1 TG 18 0 18 0 18 1	0.045552	0.050515	0.046146	0.045644	0.050102	0.044154	0.055351	0.060332	0.056907	0.065249	0.062389	0.06072	0.04129	0.038442	0.052539		0.042309	0.040617	0.033848		0.055851	0.038263	0.039881		0.02839	0.022094	0.028484
TG 54 2 TG 18 0 18 1 18 1	0.040492	0.062585	0.024451	0.012985	0.048143	0.039109	0.024972	0.030931	0.028605	0.042578	0.027024	0.03011	0.038404	0.032516	0.040945		0.062009	0.055889	0.041607		0.05933	0.083557	0.031903		0.071327	0.062155	0.030643
TG 54 5 TG 18 1 18 2 18 2	0.026008	0.044249	0.019744	0.005201	0.022416	0.041278	0.022826	0.020741	0.020658	0.04462	0.014353	0.039429	0.046394	0.019561	0.01584		0.044127	0.041479	0.035302		0.030974	0.011028	0.023947		0.007178	0.029636	0.005551
TG 54 6 TG 18 1 18 2 18 3	0.003334	0.003241	0.00341	0.008202	0.007384	0.004201	0.003209	0.0036	0.003277	0.002566	0.001949	0.009681	0.006132	0.008309	0.001626		0.008524	0.007383	0.002819		0.004329	0.003972	0.00333		0.004328	0.004604	0.003921
TG 54 6 TG 18 2 18 2 18 2	0.029577	0.031808	0.030153	0.030541	0.02729	0.024226	0.033435	0.035866	0.029967	0.015852	0.021987	0.028793	0.025227	0.02541	0.018929		0.028283	0.027152	0.022627		0.044721	0.010673	0.010191		0.06965	0.045382	0.067405
TG 54 7 TG 18 2 18 2 18 3	0.002288	0.002499	0.002284	0.009865	0.008216	0.006289	0.005573	0.005358	0.005095	0.001745	0.003013	0.003068	0.003999	0.004279	0.004941		0.005335	0.005122	0.005335		0.006609	0.008206	0.008764		0.004467	0.009287	0.005612
TG 54 8 TG 18 2 18 3 18 3	0.000307	0.000162	6.7e-05	0.003818	0.001965	0.00095	0.000801	0.00087	0.00081	0.000269	0.000343	0.000349	0.000551	0.000563	0.000511		0.000708	0.00068	0.000708		0.002005	0.000515	0.000339		0.001615	0.002059	0.001839
TG 54 9 TG 18 3 18 3 18 3	7.9e-05	9.4e-05	8.8e-05	0.002923	0.002865	0.0014	0.00031	0.000466	8.1e-05	5.7e-05	9.1e-05	9.3e-05	0.000121	0.000212	0.000177		0	0	0		2.2e-05	6e-06	2e-06		0.000184	3.4e-05	3.6e-05
TG 55 1 TG 18 0 19 0 18 1	0.000252	0.000283	0.000248	0.000301	0.00036	0.000291	0.000539	0.000596	0.000552	0.000377	0.000429	0.000469	0.000589	0.000602	0.000658		0.00141	0.001354	0.00141		0.000351	4.3e-05	3e-05		0.000148	0.0002	0.000269
TG 55 2 TG 18 0 18 1 19 1	0.000217	0.000313	0.000209	0.000401	0.000241	0.000209	0.000356	0.000386	0.00035	0.000239	0.000479	0.000168	0.000255	0.000279	0.00026		0.000287	0.000275	0.000287		0.00031	0.003197	0.003177		0.000358	0.000388	0.000269
TG 55 2 TG 18 0 19 0 18 2	0.002907	0.003087	0.002892	0.004351	0.003466	0.002855	0.005412	0.005004	0.00471	0.003094	0.005125	0.005101	0.007065	0.007272	0.008639		0.00869	0.008343	0.00869		0.002798	0.000415	0.000313		0.003291	0.003269	0.003585
TG 55 2 TG 19 0 18 1 18 1	0.004156	0.00793	0.004325	0.004292	0	4.3e-05	0.002679	0.00789	0.00379	0.005771	0.005351	0.002285	0.002953	0.004674	0.003798		0.000968	0.00091	0.000968		0.003618	0.003696	0.002652		0.003202	0.008649	0.002575
TG 55 3 TG 18 1 18 1 19 1	0.001927	0.003003	0.002028	0.002335	0.003338	0.001394	0.007364	0.002595	0.001722	0.001594	0.0034	0.00771	0.002291	0.001267	0.007107		0.002564	0.00133	0.002564		0.001505	0.002851	0.003788		0.002052	0.001033	0.001679
TG 55 4 TG 18 1 19 1 18 2	0.002449	0.002627	0.002394	0.003427	0.004551	0.003888	0.003314	0.00358	0.003401	0.001695	0.0029	0.003673	0.003906	0.00409	0.004801		0.004123	0.003876	0.004123		0.002929	0.003174	0.003149		0.005504	0.005703	0.005774
TG 55 4 TG 19 0 18 2 18 2	0.000581	0.000664	0.000627	0.000428	0.000651	0.000624	0.000488	0.000615	0.000593	0.000786	0.000524	0.000713	0.000725	0.000606	0.000595		9.6e-05	9.1e-05	9.6e-05		0.00019	0.000796	0.000629		0.000839	0.000701	0.000784
TG 55 5 TG 18 1 19 1 18 3	0.000273	4.2e-05	4e-05	0.00039	0.000291	0.000247	4.9e-05	5e-05	4.9e-05	0.000262	0.000289	0.000394	0.000383	0.000401	0.000371		0.000452	0.000425	0.000362		4.4e-05	2e-05	1.1e-05		0.000122	0.000108	0.000118
TG 55 5 TG 19 1 18 2 18 2	0.000332	0.000624	0.000551	0.000461	0.000331	0.000283	0.000711	0.000781	0.00074	0.000319	0.000347	0.000435	0.000102	0.000449	0.00031		0.000114	0.000108	9.2e-05		0.000589	0.000672	0.000678		0.001764	0.001385	0.001885
TG 55 6 TG 18 1 18 1 19 4	0.000145	0.000164	0.000142	3.3e-05	2e-05	2e-05	2.5e-05	3.2e-05	2e-05	1.5e-05	1.2e-05	1.5e-05	1.6e-05	1.6e-05	2e-05		1.3e-05	1.2e-05	1e-05		0.000643	0.000711	0.000731		0.000418	0.000317	0.000407
TG 55 7 TG 18 1 18 2 19 4	5e-06	1e-06	3e-06	2e-06	1e-06	2e-06	0	0	1e-06	1e-06	0	0	1e-06	0	1e-06		1e-06	1e-06	1e-06		0.000238	0.000299	0.000299		1.8e-05	0.000128	9.3e-05
TG 56 1 TG 18 0 20 0 18 1	0.004166	0.004606	0.004068	0.00528	0.004072	0.00337	0.005436	0.006157	0.005799	0.004976	0.005164	0.006283	0.004184	0.004437	0.005176		0.008519	0.008018	0.006015		0.005007	0.003427	0.003361		0.002231	0.001739	0.001286
TG 56 2 TG 20 0 18 1 18 1	0.004635	0.008629	0.007529	0.005204	0.006212	0.001621	0.009578	0.010989	0.001122	0.008603	0.010139	0.001204	0.003031	0.001302	0.008279		0.008064	0.006781	0.001651		0.006273	0.0030635	0.0032141		0.0020219	0.0041866	0.0034013
TG 56 3 TG 18 1 18 1 20 1	0.009503	0.010627	0.010127	0.001262	0.006265	0.00368	0.005715	0.006373	0.005058	0.004138	0.00147	0.006444	0.004135	0.001539	0.0050285		0.006734	0.005705	0.001587		0.001723	0.006699	0.009941		0.003228	0.010393	0.001803
TG 56 4 TG 18 1 18 1 20 2	0.000249	0.000292	0.000272	0.000188	0.000109	0.000113	0.000217	0.000225	0.000219	0.000106	0.000194	0.000139	3.3e-05	3.1e-05	3.9e-05		4.1e-05	3.9e-05	3.3e-05		4.9e-05	4.3e-05	3.5e-05		3.8e-05	3.9e-05	0.000218
TG 56 4 TG 18 1 20 1 18 2	0.004651	0.002976	0.004686	0.004841	0.006352	0.005675	0.004549	0.004458	0.005764	0.005262	0.004232	0.003983	0.003229	0.00289	0.004122		0.00312	0.002995	0.002496		0.007917	0.008976	0.009712		0.004432	0.004558	0.004158
TG 56 5 TG 20 1 18 2 18 2	0.002061	0.003652	0.003378	0.003372	0.003482	0.00312	0.002518	0.002568	0.002417	0.001649	0.003066	0.002104	0.00219	0.002063	0.002676		0.002394	0.002298	0.001915		0.005763	0.006435	0.006679		0.003513	0.003357	0.003343
TG 56 6 TG 20 1 18 2 18 3	0.00024	0.000462	0.000257	0.000819	0.000653	0.000583	0.000812	0.000851	0.000827	0.000213	0.000343	0.00042	0.000748	0.000752	0.000732		0.000568	0.000545	0.000624		0.001349	0.002586	0.001545		0.000891	0.001106	0.001478
TG 56 7 TG 20 1 18 3 18 3	0	0	0	0.000236	0.000161	0.000135	7e-06	7e-06	7e-06	3e-06	1.3e-05	1.3e-05	5e-05	5e-05	4.4e-05		8e-05	7.5e-05	8.8e-05		1.1e-05	6e-06	3e-06		0.000101	0.000101	9.8e-05
TG 57 1 TG 16 0 23 0 18 1	0.000434	0.000476	0.000404	0.000464	0.000542	0.000448	0.00071	0.000749	0.000693	0.00039	0.000443	0.000649	0.000484	0.000472	0.000527		0.000566	0.000532	0.000622		0.001162	0.000824	0.000781		0.000436	0.000979	0.000427
TG 57 2 TG 16 0 18 1 23 1	0.000422	0.000495	0.00044	0.000766	0.000527	0.00043	0.000892	0.000817	0.000747	0.000839	0.001444	0.000891	0.000954	0.00094	0.001113		0.001128	0.001061	0.001241		0.000643	0.000823	0.000685		0.000667	0.001102	0.001099
TG 57 2 TG 16 0 23 0 18 2	4.5e-05	4.9e-05	4.6e-05	6.7e-05	5.3e-05	4.1e-05	7.6e-05	7.5e-05	7.4e-05	3.9e-05	6.6e-05	0.000164	0.00012	0.000115	0.000105		0.000132	0.000124	0.000146		0.000417	0.000529	0.000464		0.000325	0.000202	0.000231
TG 57 2 TG 21 0 18 1 18 1	3.3e-05	3.4e-05	3.2e-05	4.8e-05	4.1e-05	3.2e-05	5.4e-05	5.7e-05	5.8e-05	5e-05	5.1e-05	6.7e-05	8.7e-05	8.9e-05	8.2e-05		0.000103	9.7e-05	0.000113		2.1e-05	7.1e-05	6.9e-05		4.8e-05	6.1e-05	5.5e-05
TG 57 3 TG 18 1 19 1 20 1	0.001407	0.000959	0.001629	0.000997	0.001352	0.001194	0.001301	0.001024	0.001688	0.000938	0.000985	0.001012	0.00106	0.001036	0.001342		0.001255	0.001179	0.00138		0.001199	0.001724	0.00145		0.001778	0.001834	0.002433
TG 57 3 TG 19 1 19 1 19 1	0.001687	0.001023	0.000973	0.001106	0.000783	0.000739	0.000711	0.000758	0.000771	0.000881	0.001317	0.000899	0.001468	0.0007	0.001033		0.001209	0.001136	0.00133		0.000252	0.000227	0.000189		0.000176	0.000188	0.000867
TG 58 1 TG 16 0 24 0 18 1	0.005188	0.005674	0.005059	0.003003	0.003664	0.003046	0.004939	0.005531	0.005156	0.003684	0.006356	0.004978	0.00319	0.003358	0.003769		0.007557	0.007104	0.008313		0.006685	0.007777	0.004594		0.004922	0.006263	0.002767
TG 58 2 TG 16 0 18 1 24 1	0.001007	0.001222	0.000972	0.001125	0.000735	0.000588	0.000941	0.000995	0.000982	0.000577	0.001135	0.00066	0.000593	0.000662	0.000579		0.000938	0.000881	0.00075		0.005342	0.006719	0.006205		0.007203	0.00955	0.002566
TG 58 2 TG 22 0 18 1 18 1	0.007613	0.001545	0.00745	0.001953	0.005095	0.003057	0.004201	0.001554	0.008471	0.005753	0.006136	0.009886	0.004812	0.005319	0.006964		0.004406	0.003541	0.001524		0.006398	0.00726	0.007466		0.001872	0.007211	0.009502
TG 58 3 TG 18 1 18 1 22 1	0.008667	0.009432	0.008455	0.007219	0.006471	0.005578	0.00599	0.005087	0.009192	0.004721	0.005141	0.005956	0.007015	0.006897	0.008772		0.008397	0.007893	0.006718		0.006802	0.008443	0.009056		0.005582	0.009175	0.00818
TG 58 3 TG 22 0 18 1 18 2	0.000149	0.000145	0.000145	0.000149	0.000142	0.00011	0.000186	0.000181	0.000206	0.000115	0.000177	0.000195	0.000273	0.000273	0.000254		0.000389	0.000365	0.000311		0.000196	0.000109	9.1e-05		0.000147	0.000151	0.000249
TG 58 4 TG 18 1 22 1 18 2	0.001184	0.000773	0.001214	0.000944	0.001616	0.000815	0.001355	0.001396	0.001339	0.000678	0.00069	0.000855	0.001145	0.001119	0.001456		0.001034	0.000972	0.000827		0.002758	0.003076	0.003329		0.002057	0.002631	0.002124
TG 58 4 TG 22 0 18 2 18 2	0.000188	0.000191	0.000282	0.000301	0.000342	0.000184	9.2e-05	9.1e-05	9e-05	0.000205	0.000247	0.00031	9.2e-05	9.8e-05	9.1e-05		0.000628	0.00059	0.000502		0.000143	0.000108	9.3e-05		0.000132	0.00014	0.000165
TG 58 5 TG 22 1 18 2 18 2	0.000106	0.000192	0.000174	0.000129	0.000138	0.000127	0.000131	0.000198	0.000173	0.00018	0.000179	0.000122	3.4e-05	2.9e-05	3.7e-05		3.3e-05	3.1e-05	2.6e-05		0.000504	0.000559	0.000581		0.000602	0.00045	0.00059
TG 59 1 TG 16 0 25 0 18 1	0.000884	0.000962	0.000828	0.000549	0.000672	0.000527	0.001525	0.001102	0.001017	0.000499	0.000542	0.000495	0.000655	0.000654	0.000627		0.00069	0.000649	0.000552		0.001843	0.001233	0.001223		0.001418	0.001106	0.000796
TG 59 2 TG 23 0 18 1 18 1	0.002891	0.003057	0.002559	0.002531	0.003151	0.002522	0.003048	0.002602	0.004053	0.00131	0.002372	0.003748	0.002747	0.002662	0.00289		0.003079	0.002894	0.002463		0.005617	0.003802	0.003766		0.002665	0.002167	0.002716
TG 59 3 TG 18 1 18 1 23 1	0.001227	0.00134	0.001189	0.001493	0.001725	0.001435	0.002179	0.002614	0.002367	0.000967	0.001103	0.001662	0.001733	0.001771	0.001899		0.003145	0.002956	0.003145		0.001814	0.002079	0.002022		0.001664	0.003745	0.002809
TG 59 3 TG 23 0 18 1 18 2	0.000351	0.000226	0.000324	0.000379	0.000477	0.000347	0.000649	0.000675	0.000624	0.000386	0.000345	0.000399	0.000434	0.000444	0.000451		0.000491	0.000462	0.000491		0.00081	0.000895	0.00087		0.000482	0.000591	0.000916
TG 59 4 TG 18 1 23 1 18 2	0.000261	0.000169	0.000147	0.000297	0.000339	0.000271	0.000369	0.000325	0.000492	0.000283	0.000245	0.000339	0.000333	0.000347	0.00035		0.000633	0.000595	0.000633		0.000443	0.000499	0.000463		0.000382	0.000503	0.000707
TG 60 1 TG 16 0 26 0 18 1	0.001252	0.001321	0.000169	0.000992	0.000678	0.000538	0.000133	0.001175	0.000172	0.000723	0.001377	0.000298	0.000155	0.000178	0.000194		0.000321	0.000308	0.000321		0.001411	0.0017	0.001657		0.001235	0.001621	9.8e-05
TG 60 1 TG 18 0 24 0 18 1	0.001428	0.001505	0.002286	0.000262	0.000776	0.000599	0.001197	0.001331	0.001221	0.000813	0.001505	0.001877	0.002364	0.00241	0.001917		0.002299	0.002207	0.002299		0.001648	0.000374	0.000293		0.001392	0.001786	0.00135
TG 60 2 TG 24 0 18 1 18 1	0.00605	0.007058	0.005763	0.001221	0.004787	0.002296	0.007653	0.008994	0.0021414	0.0051031	0.004274	0.008843	0.002146	0.002942	0.004959		0.006022	0.005381	0.006022		0.003785	0.006144	0.006335		0.00408	0.00359	0.003269
TG 60 3 TG 18 1 18 1 24 1	0.008969	0.009595	0.009338	0.00092	0.004211	0.00192	0.001367	0.003226	0.001928	0.00971	0.009709	0.009841	0.00996	0.001517	0.003297		0.00282	0.002308	0.00282		0.00957	0.007322	0.007671		0.009446	0.00996	0.009595
TG 60 3 TG 24 0 18 1 18 2	0.004061	0.002934	0.003849	0.002913	0.003408	0.002652	0.003557	0.003338	0.004778	0.00296	0.003392	0.003523	0.002906	0.002837	0.002942		0.006178	0.005931	0.006178		0.004377	0.004854	0.004484		0.006001	0.006799	0.006651
TG 60 4 TG 18 1 24 1 18 2	0.002068	0.002251	0.002037	0.002219	0.001687	0.001394	0.002753	0.002964	0.002783	0.001141	0.001954	0.00244	0.002208	0.002299	0.002651		0.0026	0.002496	0.0026		0.004144	0.004517	0.004554		0.00548	0.007154	0.009769
TG 60 4 TG 24 0 18 2 18 2	0.00074	0.000829	0.000724	0.000778	0.000499	0.000413	0.00055	0.000476	0.000666	0.000343	0.000435	0.000472	0.00043	0.000688	0.000426		0.000879	0.000844	0.000967		0.001119	0.001193	0.001181		0.000971	0.001271	0.001609
TG 60 5 TG 18 1 18 2 24 2	0.000382	0.00042	0.000382	0.000367	0.000274	0.00023	0.000455	0.000495	0.000458	0.000184	0.000308	0.000144	4.7e-05	5.3e-05	7.4e-05		5.9e-05	5.7e-05	6.5e-05		0.00084	0.0001	8.3e-05		0.001063	0.001203	0.001145
TG 60 5 TG 24 1 18 2 18 2	8.8e-05	9.8e-05	8.7e-05	8.7e-05	0.00029	0.000249	0.000376	0.000114	0.000491	4.2e-05	7.2e-05	0.000414	0.000388	0.000411	0.000387		0.000468	0.00045	0.000515		0.000201	0.001079	0.00112		0.000249	0.000252	0.000268
TG 61 1 TG 18 0 25 0 18 1	0.000264	0.000278	0.000143	0.000142	0.00016	0.000121	0.00021	0.000267	0.000245	0.000135	0.000243	0.000219	0.000301	0.000183	0.000204		0.000357	0.000343	0.000393		0.000265	0.000278	0.000266		0.000373	0.000508	0.000219
TG 61 2 TG 19 0 21 1 21 1	0.000115	0.000122	0.000108	8.1e-05	2.2e-05	5.9e-05	0.000121	0.000121	0.000126	2e-05	7.4e-05	1.9e-05	1.9e-05	2.2e-05	2.4e-05		8.2e-05	7.8e-05	9e-05		0.000353	6.6e-05	4.2e-05		0.000265	0.000253	0.000295
TG 61 2 TG 25 0 18 1 18 1	0.004437	0.004753	0.004014	0.003651	0.002519	0.002012	0.003922	0.004325	0.003836	0.001948	0.003583	0.003623	0.002317	0.00237	0.002541		0.004442	0.004265	0.004887		0.005865	0.004125	0.004089		0.006579	0.006794	0.003647
TG 61 3 TG 18 1 18 1 25 1	0.002185	0.002339	0.001985	0.002035	0.002419	0.001919	0.003449	0.003591	0.00334	0.001456	0.001641	0.002358	0.002071	0.00204	0.002243		0.002479	0.00238	0.002727		0.003916	0.002736	0.002647		0.002959	0.002648	0.002908
TG 61 3 TG 25 0 18 1 18 2	0.000731	0.000804	0.000671	0.000542	0.000636	0.000496	0.000992	0.001031	0.000982	0.000424	0.000816	0.00085	0.000526	0.000492	0.00053		0.000574	0.000551	0.000632		0.001887	0.001289	0.001258		0.001086	0.001307	0.001032
TG 61 4 TG 18 1 25 1 18 2	0.000464	0.0003	0.000431	0.000468	0.000522	0.000414	0.000765	0.000836	0.000753	0.000288	0.000346	0.000567	0.000783	0.000462	0.000481		0.000506	0.000486	0.000557		0.000752	0.00081	0.000766		0.000733	0.001606	0.001226
TG 61 4 TG 25 0 18 2 18 2	0.000131	0.000141	0.000129	0.000122	9.7e-05	7.6e-05	9.3e-05	8.7e-05	0.000131	5.5e-05	6.6e-05	8.7e-05	5.8e-05	6.2e-05	6.1e-05		7.5e-05	7.2e-05	8.3e-05		0.000452	0.000531	0.000315		0.00036	0.000438	0.000212
TG 62 1 TG 18 0 26 0 18 1	0.000362	0.000405	0.00033	0.000135	0.000159	7.4e-05	0.000272	0.000263	0.000254	0.000107	0.000189	0.000161	0.000291	0.000279	0.000309		0.000292	0.000274	0.000233		0.000209	0.000236	0.00021		0.000349	0.000292	0.000194
TG 62 2 TG 26 0 18 1 18 1	0.00625	0.006692	0.005884	0.001893	0.002264	0.001802	0.002602	0.002008	0.002103	0.002223	0.002416	0.002015	0.001833	0.001901	0.002198		0.00285	0.002679	0.00228		0.005035	0.003413	0.003324		0.007219	0.005581	0.004002
TG 62 3 TG 18 1 18 1 26 1	0.00289	0.003136	0.002853	0.001256	0.001538	0.001282	0.002382	0.002624	0.002438	0.001116	0.001189	0.001526	0.001195	0.001274	0.001417		0.002792	0.002625	0.002234		0.003695	0.002525	0.002502		0.004137	0.008678	0.006663
TG 62 3 TG 26 0 18 1 18 2	0.001156	0.001281	0.001078	0.000577	0.000651	0.000534	0.000785	0.000713	0.001062	0.000352	0.000652	0.000696	0.000512	0.000545	0.000577		0.001208	0.001135	0.001328		0.001695	0.001165	0.001154		0.001247	0.002697	0.001181
TG 62 4 TG 18 1 26 1 18 2	0.000663	0.000437	0.000641	0.000406	0.000485	0.000389	0.000664	0.000824	0.00075	0.00033	0.000362	0.000397	0.000362	0.000389	0.000419		0.000477	0.000449	0.000525		0.00124	0.000847	0.000842		0.001092	0.001429	0.00107
TG 62 4 TG 26 0 18 2 18 2	0.000198	0.000223	0.000183	0.000154	0.000108	5.6e-05	0.000131	0.000164	0.000151	4.6e-05	0.000141	0.000134	7.5e-05	0.000115	7.3e-05		0.000164	0.000157	0.00018		0.000252	0.000301	0.000287		0.000269	0.00036	0.000439
TG 62 5 TG 26 1 18 2 18 2	8.7e-05	9.9e-05	8.4e-05	8.2e-05	5.8e-05	4.5e-05	9.8e-05	0.0001	9.1e-05	3.9e-05	7.2e-05	6.8e-05	1.5e-05	1.5e-05	1.5e-05		1.8e-05	1.7e-05	2e-05		0.000184	0.000215	0.000213		0.000238	0.000326	0.000251
TG 63 2 TG 27 0 18 1 18 1	0.000273	0.000293	0.000147	0.000122	0.000144	6.5e-05	0.000217	0.000228	0.000123	6.2e-05	0.000113	0.000122	0.000126	0.000125	0.000103		0.000158	0.000151	0.000174		0.000269	0.000289	0.000267		0.000349	0.000456	0.000328
TG 63 3 TG 18 1 18 1 27 1	0.000168	0.000109	0.000156	0.000212	0.00015	0.000121	0.000196	0.000144	0.000215	9.3e-05	0.000166	0.000165	0.000127	0.000133	0.000143		0.000158	0.000152	0.000158		0.000184	0.00035	0.000204		0.000432	0.000591	0.000253
TG 63 3 TG 21 1 21 1 21 1	0.000978	0.000673	0.000646	0.000385	0.000402	0.000357	0.000659	0.00058	0.000898	0.000354	0.000426	0.000395	0.000377	0.000758	0.000572		0.000443	0.000425	0.000487		0.001245	0.000248	0.000232		0.001174	0.001444	0.001311
TG 64 2 TG 28 0 18 1 18 1	0.000214	0.000226	0.000187	9.1e-05	0.00011	8.6e-05	0.000196	0.000207	0.000198	8.7e-05	9.1e-05	8.6e-05	0.0002	0.000185	0.000123		0.000269	0.000253	0.000215		0.000231	0.000162	0.000146		0.000349	0.000481	0.000189
TG 64 3 TG 18 1 18 1 28 1	9.6e-05	0.000107	5e-05	9.3e-05	4.1e-05	3.2e-05	6e-05	7.5e-05	6.3e-05	2.8e-05	8.2e-05	7.8e-05	5.8e-05	5.6e-05	5.1e-05		8.2e-05	7.7e-05	6.6e-05		7.8e-05	9.3e-05	9e-05		0.000277	0.000211	0.000142
