# Supplementary material for: Comprehensive Evaluation of Quality Characteristics of Four Oil-Tea Camellia Species with Red Flowers and Large Fruit
Source: Foods. 2023 Jan 13;12(2):374. doi: 10.3390/foods12020374 (PMC9857641; doi:10.3390/foods12020374)
Supplement: Supplementary file 1 [file foods-12-00374-s001.zip › Supplementary material(Table S2).csv]

The VIP value in the PLSDA model
Types of Triglycerides	Comp. 1	Comp. 2	Comp. 3
TG 60 4 TG 18 1 24 1 18 2	1.867	1.7353	1.6843
TG 57 2 TG 16 0 23 0 18 2	1.7775	1.6581	1.6081
TG 60 4 TG 24 0 18 2 18 2	1.7386	1.6155	1.5671
TG 52 6 TG 16 1 18 2 18 3	1.7201	1.6001	1.5557
TG 64 2 TG 28 0 18 1 18 1	1.654	1.5907	1.5566
TG 54 1 TG 18 0 18 0 18 1	1.6483	1.5818	1.5394
TG 58 4 TG 18 1 22 1 18 2	1.6412	1.5264	1.4942
TG 60 3 TG 24 0 18 1 18 2	1.6312	1.5206	1.5213
TG 56 6 TG 20 1 18 2 18 3	1.5907	1.4859	1.4558
TG 62 4 TG 18 1 26 1 18 2	1.5901	1.4917	1.4485
TG 61 4 TG 18 1 25 1 18 2	1.5831	1.4714	1.4317
TG 62 3 TG 18 1 18 1 26 1	1.565	1.4557	1.4118
TG 58 2 TG 16 0 18 1 24 1	1.556	1.4782	1.4337
TG 59 3 TG 18 1 18 1 23 1	1.5377	1.5017	1.4799
TG 63 2 TG 27 0 18 1 18 1	1.535	1.4394	1.3974
TG 59 4 TG 18 1 23 1 18 2	1.5246	1.4898	1.4638
TG 55 7 TG 18 1 18 2 19 4	1.5011	1.4014	1.3854
TG 62 3 TG 26 0 18 1 18 2	1.4986	1.4008	1.3928
TG 59 3 TG 23 0 18 1 18 2	1.4913	1.3887	1.3491
TG 61 1 TG 18 0 25 0 18 1	1.4898	1.4028	1.4049
TG 52 4 TG 16 0 18 2 18 2	1.4864	1.394	1.375
TG 62 4 TG 26 0 18 2 18 2	1.4491	1.384	1.3663
TG 57 3 TG 18 1 19 1 20 1	1.4434	1.3413	1.3027
TG 46 1 TG 12 0 16 0 18 1	1.4322	1.3983	1.3566
TG 52 0 TG 16 0 18 0 18 0	1.409	1.3096	1.2972
TG 63 3 TG 18 1 18 1 27 1	1.3939	1.3269	1.3308
TG 61 4 TG 25 0 18 2 18 2	1.3909	1.3603	1.3193
TG 64 3 TG 18 1 18 1 28 1	1.3552	1.2716	1.2513
TG 56 4 TG 18 1 18 1 20 2	1.3476	1.4639	1.4357
TG 57 3 TG 19 1 19 1 19 1	1.3106	1.2376	1.2096
TG 53 6 TG 18 1 18 1 17 4	1.307	1.2735	1.2517
TG 61 3 TG 18 1 18 1 25 1	1.2942	1.2023	1.1663
TG 51 4 TG 15 0 18 2 18 2	1.287	1.2396	1.2034
TG 59 1 TG 16 0 25 0 18 1	1.2782	1.2001	1.2135
TG 55 6 TG 18 1 18 1 19 4	1.2755	1.2304	1.2508
TG 44 1 TG 10 0 16 0 18 1	1.2641	1.21	1.2024
TG 60 5 TG 24 1 18 2 18 2	1.262	1.2348	1.2076
TG 51 3 TG 16 0 17 1 18 2	1.2602	1.1801	1.1686
TG 55 4 TG 18 1 19 1 18 2	1.2385	1.2314	1.2083
TG 61 2 TG 25 0 18 1 18 1	1.2117	1.1645	1.1909
TG 50 4 TG 14 0 18 2 18 2	1.2086	1.1487	1.1143
TG 46 2 TG 10 0 18 1 18 1	1.1754	1.1103	1.1088
TG 54 9 TG 18 3 18 3 18 3	1.1644	1.1549	1.1294
TG 50 5 TG 14 1 18 2 18 2	1.1469	1.1066	1.0749
TG 61 3 TG 25 0 18 1 18 2	1.1446	1.1959	1.185
TG 52 1 TG 16 0 18 0 18 1	1.136	1.0574	1.0427
TG 52 2 TG 16 0 18 1 18 1	1.1238	1.0445	1.0142
TG 61 2 TG 19 0 21 1 21 1	1.1087	1.0456	1.0193
TG 50 2 TG 16 0 16 0 18 2	1.102	1.0309	1.0219
TG 54 2 TG 18 0 18 1 18 1	1.0872	1.0415	1.0136
TG 54 7 TG 18 2 18 2 18 3	1.082	1.0061	0.99715
TG 36 3 TG 9 0 9 0 18 3	1.0187	0.98406	1.0648
TG 50 3 TG 14 1 18 1 18 1	1.0112	0.9416	0.93583
TG 62 1 TG 18 0 26 0 18 1	0.99497	0.97402	0.9685
TG 56 1 TG 18 0 20 0 18 1	0.99247	0.9284	0.9526
TG 57 1 TG 16 0 23 0 18 1	0.99133	0.94849	0.99882
TG 48 1 TG 14 0 16 0 18 1	0.97352	0.93582	0.92083
TG 58 3 TG 18 1 18 1 22 1	0.96218	0.90426	0.88404
TG 44 0 TG 12 0 14 0 18 0	0.94713	0.90056	0.95029
TG 62 2 TG 26 0 18 1 18 1	0.91141	0.88837	0.88358
TG 42 0 TG 12 0 14 0 16 0	0.89255	0.8292	0.87946
TG 56 5 TG 20 1 18 2 18 2	0.8878	0.93264	0.91281
TG 55 2 TG 18 0 18 1 19 1	0.86472	0.84334	0.82035
TG 63 3 TG 21 1 21 1 21 1	0.84794	0.7929	0.79632
TG 42 1 TG 12 0 12 0 18 1	0.77899	0.79165	0.82532
TG 54 8 TG 18 2 18 3 18 3	0.77448	0.72553	0.72872
TG 50 2 TG 14 0 18 1 18 1	0.76746	0.79975	0.80063
TG 51 4 TG 15 1 18 1 18 2	0.74687	0.70509	0.68468
TG 55 5 TG 18 1 19 1 18 3	0.72027	0.79685	0.8454
TG 53 6 TG 17 1 18 2 18 3	0.70498	0.91976	0.89273
TG 50 0 TG 16 0 16 0 18 0	0.697	0.91891	0.8947
TG 40 0 TG 10 0 14 0 16 0	0.69362	0.64565	0.73892
TG 48 3 TG 16 0 14 1 18 2	0.69307	0.87021	0.84586
TG 57 2 TG 21 0 18 1 18 1	0.66073	0.92403	0.91321
TG 59 2 TG 23 0 18 1 18 1	0.65419	0.64717	0.67924
TG 36 0 TG 10 0 12 0 14 0	0.64227	0.59668	0.67104
TG 62 5 TG 26 1 18 2 18 2	0.64005	1.0072	0.99091
TG 51 1 TG 16 0 17 0 18 1	0.63768	0.6068	0.60618
TG 55 3 TG 18 1 18 1 19 1	0.62566	0.65307	0.74791
TG 57 2 TG 16 0 18 1 23 1	0.62422	0.72373	0.77456
TG 53 5 TG 17 1 18 2 18 2	0.61643	0.93261	0.90496
TG 53 2 TG 17 0 18 1 18 1	0.61448	0.58	0.6682
TG 54 0 TG 18 0 18 0 18 0	0.61296	0.9993	0.97311
TG 58 1 TG 16 0 24 0 18 1	0.61	0.59647	0.83822
TG 52 5 TG 16 0 18 2 18 3	0.60487	0.57297	0.71735
TG 53 1 TG 17 0 18 0 18 1	0.59745	0.83072	0.82127
TG 44 1 TG 12 0 14 0 18 1	0.59589	0.72843	0.77056
TG 55 5 TG 19 1 18 2 18 2	0.59073	0.7616	0.76451
OOL	0.58134	0.69338	0.67291
TG 50 1 TG 16 0 16 0 18 1	0.58008	0.92758	0.90025
TG 56 7 TG 20 1 18 3 18 3	0.57706	0.72227	0.73585
TG 51 2 TG 16 0 17 1 18 1	0.57424	0.85986	0.87199
TG 48 2 TG 14 0 16 0 18 2	0.56852	0.55017	0.53394
TG 52 3 TG 16 0 18 1 18 2	0.55815	0.64254	0.64888
TG 58 3 TG 22 0 18 1 18 2	0.54986	0.96433	0.93899
TG 58 5 TG 22 1 18 2 18 2	0.54749	0.90921	0.88204
TG 54 6 TG 18 2 18 2 18 2	0.52912	0.49318	0.47832
TG 58 4 TG 22 0 18 2 18 2	0.51308	0.48192	0.89481
TG 38 0 TG 12 0 12 0 14 0	0.5046	0.4688	0.57946
TG 49 3 TG 16 0 15 1 18 2	0.49128	0.612	0.63697
TG 55 4 TG 19 0 18 2 18 2	0.48913	0.66183	0.69845
TG 55 1 TG 18 0 19 0 18 1	0.48466	0.73835	0.74185
TG 54 5 TG 18 1 18 2 18 2	0.48398	0.48861	0.51068
TG 55 2 TG 18 0 19 0 18 2	0.45665	0.7091	0.69982
TG 55 2 TG 19 0 18 1 18 1	0.44257	0.4113	0.57731
TG 50 3 TG 14 0 18 1 18 2	0.39959	0.37146	0.38891
OOO	0.37616	0.41144	0.49084
TG 56 2 TG 20 0 18 1 18 1	0.36535	0.35411	0.38752
TG 48 3 TG 12 0 18 1 18 2	0.35834	0.33678	0.34425
TG 51 5 TG 15 1 18 2 18 2	0.35566	0.72217	0.70264
TG 53 4 TG 17 1 18 1 18 2	0.35494	0.33806	0.3322
TG 60 3 TG 18 1 18 1 24 1	0.30201	0.47534	0.47133
TG 60 1 TG 18 0 24 0 18 1	0.28033	0.60443	0.58848
TG 50 4 TG 14 1 18 1 18 2	0.23508	0.44885	0.48685
TG 53 3 TG 17 1 18 1 18 1	0.20261	0.21706	0.35
TG 53 6 TG 17 2 18 2 18 2	0.14946	0.22174	0.26999
TG 60 5 TG 18 1 18 2 24 2	0.13866	0.65727	0.64035
TG 56 4 TG 18 1 20 1 18 2	0.13603	0.66047	0.64085
TG 52 6 TG 16 0 18 3 18 3	0.12343	0.14753	0.23336
TG 51 3 TG 15 1 18 1 18 1	0.12001	0.4324	0.77182
TG 49 2 TG 15 0 16 0 18 2	0.087343	0.36389	0.36503
TG 58 2 TG 22 0 18 1 18 1	0.082063	0.28085	0.39411
TG 54 6 TG 18 1 18 2 18 3	0.060243	0.080755	0.47943
TG 53 5 TG 18 1 17 2 18 2	0.039277	0.61772	0.60384
TG 60 1 TG 16 0 26 0 18 1	0.020169	0.66049	0.69399
TG 49 1 TG 15 0 16 0 18 1	0.011672	0.16515	0.16181
TG 56 3 TG 18 1 18 1 20 1	0.0092379	0.28761	0.3099
TG 32 0 TG 8 0 12 0 12 0	0.0074056	0.19968	0.47199
TG 48 0 TG 16 0 16 0 16 0	0.0066496	0.67965	0.7145
TG 60 2 TG 24 0 18 1 18 1	0.00077997	0.22119	0.38407
